# Supplementary material for: Block Magnets with Uniform Core–Shell Microstructure Regenerated from NdFeB Grain Boundary Diffusion Sheet Magnets
Source: Nanomaterials (Basel). 2025 Sep 18;15(18):1437. doi: 10.3390/nano15181437 (PMC12472906; doi:10.3390/nano15181437)
Supplement: Supplementary file 1 [file nanomaterials-15-01437-s001.zip]

Archive with 1 entries (1 files):
- nanomaterials-3835533-supplementary.pdf
